# Supplementary material for: Plasma Membrane-Localized PtCOR8 Enhances Cold Tolerance in Poncirus trifoliata Through the ATCT Motif-Mediated Promoter Activation
Source: Plants (Basel). 2026 Jun 4;15(11):1743. doi: 10.3390/plants15111743 (PMC13258929; doi:10.3390/plants15111743)
Supplement: Supplementary file 1 [file plants-15-01743-s001.zip]

Archive with 1 entries (1 files):
- plants-4332740-supplementary.pdf
